# Supplementary material for: An evaluation of minimal cellular functions to sustain a bacterial cell
Source: BMC Syst Biol. 2009 Nov 28;3:111. doi: 10.1186/1752-0509-3-111 (PMC2789071; doi:10.1186/1752-0509-3-111)
Supplement: Additional file 2 — Table S3. Compounds exchanged between the pathway maps and nutrients imported from extracellular environment in Figure 4. [file 1752-0509-3-111-S2.xls]

## Sheet: transfer_cpdFlow_eco_20_41_142_
Table S3 Compounds exchanged between the pathway maps and nutrients imported from extracellular environment in Figure 4.
Upstream pathway map	Downstream pathway map	Exchanged compound
Alanine and aspartate metabolism	Aminoacyl-tRNA biosynthesis	cpd:C00041 L-Alanine
Alanine and aspartate metabolism	Aminoacyl-tRNA biosynthesis	cpd:C00049 L-Aspartate
Alanine and aspartate metabolism	Aminoacyl-tRNA biosynthesis	cpd:C00152 L-Asparagine
Alanine and aspartate metabolism	Glycine, serine and threonine metabolism	cpd:C00049 L-Aspartate
Alanine and aspartate metabolism	Lysine biosynthesis	cpd:C00049 L-Aspartate
Alanine and aspartate metabolism	Nicotinate and nicotinamide metabolism	cpd:C00049 L-Aspartate
Alanine and aspartate metabolism	Pantothenate and CoA biosynthesis	cpd:C00099 beta-Alanine
Alanine and aspartate metabolism	Peptidoglycan biosynthesis	cpd:C00133 D-Alanine
Alanine and aspartate metabolism	Urea cycle and metabolism of amino groups	cpd:C00049 L-Aspartate
Aminoacyl-tRNA biosynthesis	Alanine and aspartate metabolism	cpd:C00886 L-Alanyl-tRNA
Aminoacyl-tRNA biosynthesis	Glycine, serine and threonine metabolism	cpd:C00101 Tetrahydrofolate
Aminoacyl-tRNA biosynthesis	One carbon pool by folate	cpd:C00234 10-Formyltetrahydrofolate or cpd:C00101 Tetrahydrofolate
Aminosugars metabolism	Peptidoglycan biosynthesis	cpd:C00043 UDP-N-acetyl-D-glucosamine
Aminosugars metabolism	Peptidoglycan biosynthesis	cpd:C01050 UDP-N-acetylmuramate
Arginine and proline metabolism	Aminoacyl-tRNA biosynthesis	cpd:C00062 L-Arginine
Arginine and proline metabolism	Aminoacyl-tRNA biosynthesis	cpd:C00148 L-Proline
Arginine and proline metabolism	Carbon fixation	cpd:C00049 L-Aspartate
Arginine and proline metabolism	Glutathione metabolism	cpd:C00077 L-Ornithine
Arginine and proline metabolism	Glycine, serine and threonine metabolism	cpd:C00049 L-Aspartate
Arginine and proline metabolism	Nitrogen metabolism	cpd:C00049 L-Aspartate
Arginine and proline metabolism	Purine metabolism	cpd:C00169 Carbamoyl phosphate
Arginine and proline metabolism	Urea cycle and metabolism of amino groups	cpd:C00169 Carbamoyl phosphate
beta-Alanine metabolism	Pantothenate and CoA biosynthesis	cpd:C00429 5,6-Dihydrouracil
Biotin metabolism	Fatty acid biosynthesis	cpd:C06250 Holo-[carboxylase]
C5-Branched dibasic acid metabolism	Valine, leucine and isoleucine biosynthesis	cpd:C02612 (R)-2-Methylmalate
Carbon fixation	Phenylalanine, tyrosine and tryptophan biosynthesis	cpd:C00279 D-Erythrose 4-phosphate
Carbon fixation	Riboflavin metabolism	cpd:C00199 D-Ribulose 5-phosphate
Citrate cycle (TCA cycle)	Fatty acid biosynthesis	cpd:C00024 Acetyl-CoA
Citrate cycle (TCA cycle)	Phenylalanine, tyrosine and tryptophan biosynthesis	cpd:C00074 Phosphoenolpyruvate
D-Glutamine and D-glutamate metabolism	Aminoacyl-tRNA biosynthesis	cpd:C00025 L-Glutamate
D-Glutamine and D-glutamate metabolism	Porphyrin and chlorophyll metabolism	cpd:C00025 L-Glutamate
D-Glutamine and D-glutamate metabolism	Urea cycle and metabolism of amino groups	cpd:C00025 L-Glutamate
Fatty acid metabolism	Fatty acid biosynthesis	cpd:C00229 Acyl-carrier protein
Fatty acid metabolism	Pantothenate and CoA biosynthesis	cpd:C00229 Acyl-carrier protein
Glutathione metabolism	Aminoacyl-tRNA biosynthesis	cpd:C00037 Glycine
Glutathione metabolism	Aminoacyl-tRNA biosynthesis	cpd:C00097 L-Cysteine
Glycerophospholipid metabolism	Nicotinate and nicotinamide metabolism	cpd:C00111 Glycerone phosphate
Glycine, serine and threonine metabolism	Aminoacyl-tRNA biosynthesis	cpd:C00065 L-Serine
Glycine, serine and threonine metabolism	Aminoacyl-tRNA biosynthesis	cpd:C00188 L-Threonine
Glycine, serine and threonine metabolism	Valine, leucine and isoleucine biosynthesis	cpd:C00188 L-Threonine
Glycolysis / Gluconeogenesis	Carbon fixation	cpd:C00197 3-Phospho-D-glycerate
Glycolysis / Gluconeogenesis	Glycine, serine and threonine metabolism	cpd:C00197 3-Phospho-D-glycerate
Glyoxylate and dicarboxylate metabolism	Aminoacyl-tRNA biosynthesis	cpd:C00234 10-Formyltetrahydrofolate
Histidine metabolism	Aminoacyl-tRNA biosynthesis	cpd:C00135 L-Histidine
Lysine biosynthesis	Aminoacyl-tRNA biosynthesis	cpd:C00047 L-Lysine
Methionine metabolism	Aminoacyl-tRNA biosynthesis	cpd:C00073 L-Methionine
Methionine metabolism	Urea cycle and metabolism of amino groups	cpd:C00019 S-Adenosyl-L-methionine
Nicotinate and nicotinamide metabolism	beta-Alanine metabolism	cpd:C03722 Quinolinate
Nitrogen metabolism	Aminoacyl-tRNA biosynthesis	cpd:C00064 L-Glutamine
Nitrogen metabolism	D-Glutamine and D-glutamate metabolism	cpd:C00064 L-Glutamine
Nitrogen metabolism	Glutamate metabolism	cpd:C00064 L-Glutamine
Nitrogen metabolism	Purine metabolism	cpd:C00064 L-Glutamine
Nitrogen metabolism	Pyrimidine metabolism	cpd:C00064 L-Glutamine
Pentose phosphate pathway	Carbon fixation	cpd:C05382 Sedoheptulose 7-phosphate
Pentose phosphate pathway	Citrate cycle (TCA cycle)	cpd:C00022 Pyruvate
Pentose phosphate pathway	Pantothenate and CoA biosynthesis	cpd:C00022 Pyruvate
Pentose phosphate pathway	Valine, leucine and isoleucine biosynthesis	cpd:C00022 Pyruvate
Phenylalanine, tyrosine and tryptophan biosynthesis	Aminoacyl-tRNA biosynthesis	cpd:C00078 L-Tryptophan
Phenylalanine, tyrosine and tryptophan biosynthesis	Aminoacyl-tRNA biosynthesis	cpd:C00079 L-Phenylalanine
Phenylalanine, tyrosine and tryptophan biosynthesis	Aminoacyl-tRNA biosynthesis	cpd:C00082 L-Tyrosine
Propanoate metabolism	C5-Branched dibasic acid metabolism	cpd:C06032 D-erythro-3-Methylmalate
Purine metabolism	Alanine and aspartate metabolism	cpd:C03794 N6-(1,2-Dicarboxyethyl)-AMP
Purine metabolism	Glutamate metabolism	cpd:C00011 CO2
Purine metabolism	Glyoxylate and dicarboxylate metabolism	cpd:C00011 CO2
Purine metabolism	Histidine metabolism	cpd:C00119 5-Phospho-alpha-D-ribose 1-diphosphate
Purine metabolism	Riboflavin metabolism	cpd:C00044 GTP
Sulfur metabolism	Purine metabolism	cpd:C00053 3'-Phosphoadenylyl sulfate
Valine, leucine and isoleucine biosynthesis	Aminoacyl-tRNA biosynthesis	cpd:C00123 L-Leucine
Valine, leucine and isoleucine biosynthesis	Aminoacyl-tRNA biosynthesis	cpd:C00183 L-Valine
Valine, leucine and isoleucine biosynthesis	Aminoacyl-tRNA biosynthesis	cpd:C00407 L-Isoleucine
Valine, leucine and isoleucine biosynthesis	Valine, leucine and isoleucine degradation	cpd:C00123 L-Leucine
Valine, leucine and isoleucine biosynthesis	Valine, leucine and isoleucine degradation	cpd:C00183 L-Valine
Valine, leucine and isoleucine degradation	Pantothenate and CoA biosynthesis	cpd:C00141 3-Methyl-2-oxobutanoic acid
Extracellular	Alanine and aspartate metabolism	cpd:C00386 Carnosine
Extracellular	Aminosugars metabolism	cpd:C00461 Chitin
Extracellular	Aminosugars metabolism	cpd:C01674 Chitobiose
Extracellular	Aminosugars metabolism	cpd:C02713 N-Acetylmuramate
Extracellular	Arginine and proline metabolism	cpd:C00148 L-Proline or cpd:C03912 (S)-1-Pyrroline-5-carboxylate
Extracellular	beta-Alanine metabolism	cpd:C00386 Carnosine
Extracellular	beta-Alanine metabolism	cpd:C00429 5,6-Dihydrouracil or cpd:C02642 3-Ureidopropionate
Extracellular	Biotin metabolism	cpd:C01063 6-Carboxyhexanoyl-CoA
Extracellular	D-Glutamine and D-glutamate metabolism	cpd:C00819 D-Glutamine
Extracellular	Fatty acid metabolism	cpd:C00173 Acyl-[acyl-carrier protein] or cpd:C00638 Long-chain fatty acid
Extracellular	Glutamate metabolism	cpd:C00288 HCO3-
Extracellular	Glutathione metabolism	cpd:C01322 RX
Extracellular	Glycerophospholipid metabolism	cpd:C00040 Acyl-CoA
Extracellular	Glycerophospholipid metabolism	cpd:C01233 sn-glycero-3-Phosphoethanolamine
Extracellular	Glycolysis / Gluconeogenesis	cpd:C06186 Arbutin
Extracellular	Histidine metabolism	cpd:C00386 Carnosine
Extracellular	Methionine metabolism	cpd:C01180 4-Methylthio-2-oxobutanoic acid
Extracellular	Nitrogen metabolism	cpd:C00819 D-Glutamine
Extracellular	Pantothenate and CoA biosynthesis	cpd:C00831 Pantetheine
Extracellular	Pantothenate and CoA biosynthesis	cpd:C04079 N-((R)-Pantothenoyl)-L-cysteine
Extracellular	Pentose phosphate pathway	cpd:C00257 D-Gluconic acid
Extracellular	Peptidoglycan biosynthesis	cpd:C02999 N-Acetylmuramoyl-Ala
Extracellular	Peptidoglycan biosynthesis	cpd:C04700 UDP-N-acetylmuramoyl-L-alanyl-D-glutamyl-L-lysine
Extracellular	Peptidoglycan biosynthesis	cpd:C05892 UDP-N-acetylmuramoyl-L-alanyl-gamma-D-glutamyl-L-lysine
Extracellular	Porphyrin and chlorophyll metabolism	cpd:C00853 Cob(I)alamin
Extracellular	Porphyrin and chlorophyll metabolism	cpd:C00992 Aquacob(III)alamin
Extracellular	Porphyrin and chlorophyll metabolism	cpd:C03114 Dimethylbenzimidazole
Extracellular	Porphyrin and chlorophyll metabolism	cpd:C05766 Uroporphyrinogen I
Extracellular	Porphyrin and chlorophyll metabolism	cpd:C05774 Cobinamide
Extracellular	Porphyrin and chlorophyll metabolism	cpd:C05787 Bilirubin beta-diglucuronide
Extracellular	Porphyrin and chlorophyll metabolism	cpd:C06505 Cob(I)yrinate a,c diamide
Extracellular	Porphyrin and chlorophyll metabolism	cpd:C14818 Fe2+
Extracellular	Propanoate metabolism	cpd:C00683 (S)-Methylmalonyl-CoA
Extracellular	Purine metabolism	cpd:C00081 ITP or cpd:C00104 IDP
Extracellular	Purine metabolism	cpd:C00301 ADP-ribose
Extracellular	Purine metabolism	cpd:C00700 XTP
Extracellular	Purine metabolism	cpd:C01260 P1,P4-Bis(5'-adenosyl) tetraphosphate
Extracellular	Purine metabolism	cpd:C01344 dIDP or cpd:C01345 dITP
Extracellular	Purine metabolism	cpd:C02350 (S)(+)-Allantoin
Extracellular	Purine metabolism	cpd:C02353 2',3'-Cyclic AMP
Extracellular	Purine metabolism	cpd:C06194 2',3'-Cyclic GMP
Extracellular	Pyrimidine metabolism	cpd:C00239 dCMP
Extracellular	Pyrimidine metabolism	cpd:C00342 Thioredoxin or cpd:C00343 Thioredoxin disulfide
Extracellular	Pyrimidine metabolism	cpd:C00429 5,6-Dihydrouracil or cpd:C02642 3-Ureidopropionate
Extracellular	Pyrimidine metabolism	cpd:C00906 5,6-Dihydrothymine or cpd:C05100 3-Ureidoisobutyrate
Extracellular	Pyrimidine metabolism	cpd:C02354 2',3'-Cyclic CMP
Extracellular	Pyrimidine metabolism	cpd:C02355 2',3'-Cyclic UMP
Extracellular	Riboflavin metabolism	cpd:C03114 Dimethylbenzimidazole
Extracellular	Sulfur metabolism	cpd:C00059 Sulfate
Extracellular	Urea cycle and metabolism of amino groups	cpd:C00884 Homocarnosine
